# Supplementary material for: ImmuNet: a segmentation-free machine learning pipeline for immune landscape phenotyping in tumors by multiplex imaging
Source: Biol Methods Protoc. 2024 Dec 20;10(1):bpae094. doi: 10.1093/biomethods/bpae094 (PMC11769680; doi:10.1093/biomethods/bpae094)
Supplement: bpae094_Supplementary_Data [file bpae094_supplementary_data.zip]

Archive with 6 entries (6 files):
- supp-figure-5.pdf
- supp-figure-2.pdf
- supp-figure-1.pdf
- bpae094_Supplementary_Data.zip
- supp-figure-3.pdf
- supp-figure-4.pdf
